# Supplementary material for: Nonlinear model of infection wavy oscillation of COVID-19 in Japan based on diffusion kinetics
Source: Sci Rep. 2022 Nov 10;12:19177. doi: 10.1038/s41598-022-23633-8 (PMC9647254; doi:10.1038/s41598-022-23633-8)
Supplement: Supplementary file 1 — Supplementary Information. [file 41598_2022_23633_MOESM1_ESM.xlsx]

## Sheet: Sheet1
Data 1. New Infected population number
Date	New Infected population number
	Kyoto	Nara	Hyogo	Osaka	Kansai	Japan
2020-01-16	0	0	0	0	0	1
2020-01-17	0	0	0	0	0	0
2020-01-18	0	0	0	0	0	0
2020-01-19	0	0	0	0	0	0
2020-01-20	0	0	0	0	0	0
2020-01-21	0	0	0	0	0	0
2020-01-22	0	0	0	0	0	0
2020-01-23	0	0	0	0	0	0
2020-01-24	0	0	0	0	0	1
2020-01-25	0	0	0	0	0	1
2020-01-26	0	0	0	0	0	1
2020-01-27	0	0	0	0	0	0
2020-01-28	0	1	0	0	1	3
2020-01-29	0	0	0	1	1	1
2020-01-30	1	0	0	0	1	6
2020-01-31	0	0	0	0	0	3
2020-02-01	0	0	0	0	0	3
2020-02-02	0	0	0	0	0	0
2020-02-03	0	0	0	0	0	0
2020-02-04	0	0	0	0	0	3
2020-02-05	1	0	0	0	1	2
2020-02-06	0	0	0	0	0	0
2020-02-07	0	0	0	0	0	0
2020-02-08	0	0	0	0	0	1
2020-02-09	0	0	0	0	0	0
2020-02-10	0	0	0	0	0	0
2020-02-11	0	0	0	0	0	2
2020-02-12	0	0	0	0	0	1
2020-02-13	0	0	0	0	0	4
2020-02-14	0	0	0	0	0	8
2020-02-15	0	0	0	0	0	12
2020-02-16	0	0	0	0	0	6
2020-02-17	0	0	0	0	0	7
2020-02-18	0	0	0	0	0	8
2020-02-19	0	0	0	0	0	10
2020-02-20	0	0	0	0	0	10
2020-02-21	0	0	0	0	0	15
2020-02-22	0	0	0	0	0	26
2020-02-23	0	0	0	0	0	12
2020-02-24	0	0	0	0	0	13
2020-02-25	0	0	0	0	0	11
2020-02-26	0	0	0	0	0	18
2020-02-27	0	0	0	1	1	25
2020-02-28	0	0	0	2	2	19
2020-02-29	0	0	0	0	0	9
2020-03-01	0	0	1	0	1	14
2020-03-02	0	0	0	2	2	18
2020-03-03	1	0	2	2	5	19
2020-03-04	2	0	0	9	11	36
2020-03-05	1	0	1	1	3	32
2020-03-06	1	3	4	13	21	56
2020-03-07	1	0	2	10	13	44
2020-03-08	0	0	2	14	16	33
2020-03-09	4	3	4	0	11	28
2020-03-10	1	0	8	18	27	59
2020-03-11	2	1	13	7	23	53
2020-03-12	2	0	9	9	20	56
2020-03-13	0	0	10	3	13	34
2020-03-14	0	0	11	10	21	63
2020-03-15	0	0	11	4	15	31
2020-03-16	0	0	4	2	6	17
2020-03-17	2	0	4	4	10	45
2020-03-18	2	0	5	5	12	41
2020-03-19	0	0	2	2	4	40
2020-03-20	1	0	8	4	13	54
2020-03-21	1	0	6	2	9	39
2020-03-22	1	1	4	6	12	48
2020-03-23	1	0	2	3	6	39
2020-03-24	2	0	5	8	15	72
2020-03-25	4	0	1	7	12	96
2020-03-26	3	0	1	7	11	93
2020-03-27	1	0	3	20	24	123
2020-03-28	5	2	3	15	25	202
2020-03-29	7	0	7	17	31	173
2020-03-30	9	0	4	8	21	93
2020-03-31	13	0	11	28	52	241
2020-04-01	7	4	14	34	59	268
2020-04-02	12	4	7	33	56	279
2020-04-03	18	2	6	35	61	357
2020-04-04	10	3	15	41	69	369
2020-04-05	9	1	13	21	44	359
2020-04-06	8	1	6	20	35	244
2020-04-07	12	2	20	53	87	368
2020-04-08	10	2	19	43	74	527
2020-04-09	10	4	39	92	145	578
2020-04-10	9	3	29	80	121	644
2020-04-11	7	2	42	70	121	720
2020-04-12	12	2	17	45	76	507
2020-04-13	12	3	9	24	48	303
2020-04-14	5	3	19	59	86	480
2020-04-15	5	6	20	74	105	549
2020-04-16	10	1	31	52	94	576
2020-04-17	10	2	27	55	94	560
2020-04-18	7	3	21	88	119	588
2020-04-19	9	2	11	48	70	376
2020-04-20	8	3	11	84	106	346
2020-04-21	5	8	19	54	86	390
2020-04-22	11	1	17	31	60	441
2020-04-23	7	1	20	35	63	435
2020-04-24	4	0	25	31	60	441
2020-04-25	4	0	15	29	48	382
2020-04-26	4	0	9	16	29	220
2020-04-27	15	2	1	30	48	174
2020-04-28	4	2	7	32	45	282
2020-04-29	4	2	6	44	56	223
2020-04-30	3	0	3	28	34	201
2020-05-01	4	3	5	14	26	266
2020-05-02	5	0	4	17	26	300
2020-05-03	2	1	13	10	26	203
2020-05-04	3	0	0	13	16	176
2020-05-05	4	1	6	7	18	120
2020-05-06	3	0	3	12	18	104
2020-05-07	6	0	3	8	17	96
2020-05-08	1	1	0	10	12	88
2020-05-09	4	1	8	16	29	114
2020-05-10	0	0	5	11	16	69
2020-05-11	0	0	1	1	2	45
2020-05-12	4	0	0	6	10	80
2020-05-13	1	0	3	12	16	55
2020-05-14	1	0	1	3	5	100
2020-05-15	0	0	0	3	3	50
2020-05-16	0	0	1	2	3	57
2020-05-17	0	0	0	0	0	26
2020-05-18	0	0	0	1	1	31
2020-05-19	0	0	0	3	3	27
2020-05-20	0	0	0	3	3	38
2020-05-21	0	0	0	3	3	38
2020-05-22	0	0	0	1	1	25
2020-05-23	0	0	0	0	0	26
2020-05-24	0	0	0	0	0	42
2020-05-25	0	0	0	0	0	21
2020-05-26	0	0	0	0	0	29
2020-05-27	0	1	0	1	2	35
2020-05-28	0	0	0	0	0	63
2020-05-29	0	0	0	0	0	73
2020-05-30	0	0	0	0	0	45
2020-05-31	0	0	0	1	1	35
2020-06-01	0	0	0	0	0	37
2020-06-02	0	0	0	0	0	51
2020-06-03	0	0	0	0	0	30
2020-06-04	0	0	0	0	0	47
2020-06-05	0	0	0	0	0	44
2020-06-06	1	0	0	1	2	46
2020-06-07	0	0	0	1	1	38
2020-06-08	0	0	0	0	0	21
2020-06-09	1	0	0	0	1	45
2020-06-10	0	0	0	0	0	38
2020-06-11	0	0	0	1	1	42
2020-06-12	0	0	0	0	0	61
2020-06-13	0	0	0	0	0	45
2020-06-14	0	0	0	1	1	75
2020-06-15	0	0	0	0	0	72
2020-06-16	3	0	0	3	6	44
2020-06-17	0	0	0	4	4	46
2020-06-18	0	0	0	4	4	70
2020-06-19	1	0	1	2	4	58
2020-06-20	1	0	0	6	7	64
2020-06-21	0	0	2	3	5	55
2020-06-22	0	0	0	0	0	43
2020-06-23	0	0	1	0	1	57
2020-06-24	0	0	1	2	3	96
2020-06-25	1	0	0	1	2	82
2020-06-26	4	0	1	2	7	105
2020-06-27	4	0	0	2	6	92
2020-06-28	1	0	0	5	6	113
2020-06-29	4	0	0	7	11	110
2020-06-30	2	0	1	5	8	138
2020-07-01	2	0	2	10	14	127
2020-07-02	3	0	1	8	12	194
2020-07-03	5	0	0	11	16	250
2020-07-04	9	1	1	17	28	274
2020-07-05	1	2	2	6	11	208
2020-07-06	3	1	4	8	16	176
2020-07-07	9	2	1	12	24	208
2020-07-08	2	2	3	10	17	207
2020-07-09	5	2	2	30	39	355
2020-07-10	10	5	4	22	41	430
2020-07-11	9	7	5	28	49	386
2020-07-12	8	5	6	32	51	407
2020-07-13	9	4	1	18	32	259
2020-07-14	12	3	9	20	44	333
2020-07-15	9	5	12	61	87	450
2020-07-16	13	7	17	66	103	624
2020-07-17	12	5	25	53	95	597
2020-07-18	25	8	12	86	131	661
2020-07-19	12	3	21	89	125	511
2020-07-20	27	2	7	49	85	418
2020-07-21	20	7	12	72	111	632
2020-07-22	19	8	30	121	178	795
2020-07-23	19	13	35	104	171	981
2020-07-24	16	12	23	149	200	779
2020-07-25	4	4	24	132	164	801
2020-07-26	13	6	49	141	209	839
2020-07-27	20	4	12	86	122	600
2020-07-28	31	6	33	155	225	985
2020-07-29	41	6	46	221	314	1270
2020-07-30	9	7	53	190	259	1308
2020-07-31	29	9	62	216	316	1586
2020-08-01	22	19	32	195	268	1534
2020-08-02	17	8	60	194	279	1331
2020-08-03	29	8	27	81	145	965
2020-08-04	21	5	32	193	251	1246
2020-08-05	27	9	52	196	284	1355
2020-08-06	20	7	61	225	313	1485
2020-08-07	19	9	49	255	332	1605
2020-08-08	21	16	55	178	270	1571
2020-08-09	20	12	48	195	275	1441
2020-08-10	8	6	26	123	163	838
2020-08-11	10	2	30	101	143	697
2020-08-12	25	2	36	184	247	979
2020-08-13	35	9	48	177	269	1173
2020-08-14	30	13	33	192	268	1356
2020-08-15	22	5	53	151	231	1231
2020-08-16	6	24	37	147	214	1017
2020-08-17	19	9	24	71	123	647
2020-08-18	26	37	25	185	273	916
2020-08-19	38	10	49	187	284	1069
2020-08-20	41	11	34	132	218	1178
2020-08-21	38	13	39	166	256	1037
2020-08-22	25	9	33	134	201	984
2020-08-23	13	8	24	121	166	744
2020-08-24	7	2	8	60	77	493
2020-08-25	17	5	23	119	164	715
2020-08-26	31	4	28	119	182	903
2020-08-27	27	4	22	94	147	863
2020-08-28	21	2	26	106	155	876
2020-08-29	17	2	20	90	129	844
2020-08-30	9	5	13	62	89	600
2020-08-31	4	3	8	53	68	436
2020-09-01	22	5	21	114	162	633
2020-09-02	19	1	7	96	123	592
2020-09-03	19	2	13	74	108	657
2020-09-04	24	5	13	74	116	587
2020-09-05	25	3	9	76	113	598
2020-09-06	14	4	16	67	101	451
2020-09-07	8	0	6	45	59	291
2020-09-08	11	1	18	81	111	509
2020-09-09	6	1	22	63	92	508
2020-09-10	7	2	21	92	122	712
2020-09-11	2	1	14	120	137	642
2020-09-12	7	1	20	83	111	646
2020-09-13	8	0	15	77	100	439
2020-09-14	4	1	8	32	45	266
2020-09-15	13	4	23	89	129	531
2020-09-16	9	0	20	78	107	551
2020-09-17	9	1	16	57	83	489
2020-09-18	5	0	12	60	77	572
2020-09-19	8	1	21	81	111	596
2020-09-20	18	2	5	59	84	480
2020-09-21	5	1	27	39	72	310
2020-09-22	7	1	13	67	88	331
2020-09-23	3	2	1	39	45	219
2020-09-24	5	0	8	66	79	482
2020-09-25	5	2	12	62	81	573
2020-09-26	11	2	22	66	101	639
2020-09-27	5	0	16	48	69	485
2020-09-28	8	5	10	36	59	302
2020-09-29	8	1	18	51	78	527
2020-09-30	15	1	15	59	90	576
2020-10-01	5	5	21	76	107	633
2020-10-02	9	1	29	50	89	542
2020-10-03	7	5	15	51	78	574
2020-10-04	4	1	15	39	59	400
2020-10-05	4	0	7	31	42	279
2020-10-06	5	0	18	59	82	500
2020-10-07	4	2	16	51	73	506
2020-10-08	9	4	27	49	89	627
2020-10-09	15	8	16	58	97	603
2020-10-10	20	0	12	52	84	678
2020-10-11	7	4	12	45	68	436
2020-10-12	12	1	8	26	47	278
2020-10-13	29	3	13	69	114	498
2020-10-14	6	2	19	61	88	552
2020-10-15	9	2	14	51	76	708
2020-10-16	7	3	18	53	81	639
2020-10-17	8	3	17	50	78	623
2020-10-18	6	0	13	50	69	430
2020-10-19	3	0	5	41	49	316
2020-10-20	3	2	13	65	83	481
2020-10-21	11	2	14	82	109	615
2020-10-22	13	3	17	78	111	616
2020-10-23	8	3	21	100	132	745
2020-10-24	5	1	48	96	150	726
2020-10-25	3	0	15	70	88	493
2020-10-26	7	1	6	43	57	410
2020-10-27	8	0	10	142	160	646
2020-10-28	14	5	29	117	165	731
2020-10-29	11	4	17	125	157	808
2020-10-30	13	4	20	137	174	774
2020-10-31	19	10	28	143	200	877
2020-11-01	15	11	15	123	164	613
2020-11-02	7	5	10	74	96	487
2020-11-03	13	11	52	156	232	865
2020-11-04	9	4	36	85	134	624
2020-11-05	11	15	43	125	194	1048
2020-11-06	24	17	49	169	259	1143
2020-11-07	20	15	31	191	257	1333
2020-11-08	21	11	32	140	204	950
2020-11-09	8	8	20	78	114	780
2020-11-10	13	9	58	226	306	1283
2020-11-11	18	16	70	256	360	1544
2020-11-12	17	17	81	231	346	1659
2020-11-13	28	23	69	263	383	1704
2020-11-14	24	21	79	285	409	1735
2020-11-15	22	8	79	266	375	1439
2020-11-16	11	11	40	73	135	950
2020-11-17	49	9	106	271	435	1700
2020-11-18	39	28	103	273	443	2194
2020-11-19	14	32	132	339	517	2385
2020-11-20	26	23	129	370	548	2421
2020-11-21	35	22	152	416	625	2592
2020-11-22	24	12	138	485	659	2159
2020-11-23	14	21	77	281	393	1518
2020-11-24	13	15	77	209	314	1229
2020-11-25	31	11	98	319	459	1942
2020-11-26	33	22	184	326	565	2500
2020-11-27	31	26	103	383	543	2531
2020-11-28	30	17	143	462	652	2675
2020-11-29	17	17	111	381	526	2062
2020-11-30	8	19	55	261	343	1436
2020-12-01	22	16	122	325	485	2033
2020-12-02	21	34	123	427	605	2432
2020-12-03	22	39	171	389	621	2517
2020-12-04	35	32	129	394	590	2452
2020-12-05	44	26	149	403	622	2508
2020-12-06	43	14	120	322	499	2038
2020-12-07	26	22	106	237	391	1531
2020-12-08	63	21	145	259	488	2176
2020-12-09	75	33	157	427	692	2810
2020-12-10	54	24	148	418	644	2969
2020-12-11	57	22	98	357	534	2795
2020-12-12	75	32	135	429	671	3037
2020-12-13	59	25	111	308	503	2383
2020-12-14	40	18	65	185	308	1681
2020-12-15	71	18	144	306	539	2426
2020-12-16	97	25	135	396	653	2996
2020-12-17	84	21	164	351	620	3209
2020-12-18	79	24	128	309	540	2837
2020-12-19	81	28	126	311	546	2989
2020-12-20	63	25	103	251	442	2491
2020-12-21	47	31	44	180	302	1811
2020-12-22	81	26	190	282	579	2694
2020-12-23	88	36	167	312	603	3276
2020-12-24	107	34	152	289	582	3746
2020-12-25	121	30	231	294	676	3832
2020-12-26	135	31	175	299	640	3885
2020-12-27	94	37	161	233	525	2944
2020-12-28	59	30	107	150	346	2409
2020-12-29	84	24	192	302	602	3615
2020-12-30	96	30	188	307	621	3871
2020-12-31	109	38	192	313	652	4532
2021-01-01	103	37	128	262	530	3256
2021-01-02	83	36	104	258	481	3071
2021-01-03	89	32	98	252	471	3166
2021-01-04	76	21	116	286	499	3343
2021-01-05	102	32	217	394	745	4949
2021-01-06	119	22	246	560	947	6049
2021-01-07	143	26	284	607	1060	7643
2021-01-08	147	56	297	654	1154	7957
2021-01-09	126	44	324	647	1141	7854
2021-01-10	146	46	268	532	992	6108
2021-01-11	142	29	154	479	804	4906
2021-01-12	108	26	160	374	668	4597
2021-01-13	145	31	285	536	997	5916
2021-01-14	131	29	292	592	1044	6656
2021-01-15	120	44	276	568	1008	7172
2021-01-16	140	39	263	629	1071	7042
2021-01-17	154	38	288	464	944	5760
2021-01-18	110	44	148	431	733	4936
2021-01-19	143	26	216	525	910	5335
2021-01-20	123	39	296	507	965	5562
2021-01-21	140	38	236	501	915	5664
2021-01-22	130	40	283	450	903	5057
2021-01-23	121	35	225	525	906	4726
2021-01-24	115	28	178	421	742	3990
2021-01-25	91	18	80	273	462	2763
2021-01-26	113	24	153	343	633	3853
2021-01-27	128	26	211	357	722	3974
2021-01-28	109	26	231	397	763	4131
2021-01-29	89	30	161	345	625	3538
2021-01-30	82	20	137	338	577	3342
2021-01-31	76	24	111	214	425	2673
2021-02-01	63	30	60	178	331	1793
2021-02-02	56	19	134	211	420	2324
2021-02-03	43	34	120	244	441	2634
2021-02-04	42	26	111	207	386	2578
2021-02-05	32	19	96	209	356	2370
2021-02-06	37	17	91	188	333	2277
2021-02-07	30	13	53	117	213	1630
2021-02-08	21	10	33	119	183	1217
2021-02-09	27	9	67	155	258	1568
2021-02-10	27	16	93	127	263	1886
2021-02-11	21	5	52	141	219	1690
2021-02-12	27	4	38	89	158	1300
2021-02-13	23	10	55	142	230	1360
2021-02-14	20	13	44	98	175	1362
2021-02-15	7	5	27	69	108	965
2021-02-16	17	10	46	98	171	1308
2021-02-17	17	15	74	133	239	1448
2021-02-18	18	13	46	89	166	1536
2021-02-19	17	13	31	91	152	1301
2021-02-20	16	5	42	94	157	1233
2021-02-21	9	5	27	60	101	1032
2021-02-22	7	3	14	62	86	740
2021-02-23	7	3	24	100	134	1081
2021-02-24	7	3	18	62	90	921
2021-02-25	7	6	35	82	130	1076
2021-02-26	8	3	24	77	112	1054
2021-02-27	7	3	21	69	100	1213
2021-02-28	3	2	26	54	85	999
2021-03-01	3	7	21	56	87	698
2021-03-02	3	3	44	81	131	888
2021-03-03	7	4	40	98	149	1243
2021-03-04	3	5	20	81	109	1169
2021-03-05	7	11	36	74	128	1148
2021-03-06	9	7	15	82	113	1050
2021-03-07	12	7	41	76	136	1064
2021-03-08	13	5	9	38	65	600
2021-03-09	9	5	41	103	158	1127
2021-03-10	27	13	41	84	165	1313
2021-03-11	17	5	58	88	168	1317
2021-03-12	7	11	49	111	178	1271
2021-03-13	10	5	54	120	189	1319
2021-03-14	6	5	37	92	140	987
2021-03-15	6	4	33	67	110	695
2021-03-16	9	11	78	86	184	1133
2021-03-17	14	15	73	147	249	1533
2021-03-18	11	6	76	141	234	1497
2021-03-19	9	2	61	158	230	1463
2021-03-20	13	12	64	153	242	1516
2021-03-21	11	8	46	100	165	1118
2021-03-22	11	4	23	79	117	816
2021-03-23	14	15	84	183	296	1500
2021-03-24	19	22	118	262	421	1917
2021-03-25	24	21	100	266	411	1915
2021-03-26	20	17	116	300	453	2025
2021-03-27	32	29	164	386	611	2071
2021-03-28	26	37	91	323	477	1782
2021-03-29	15	18	70	213	316	1345
2021-03-30	30	46	176	432	684	2087
2021-03-31	57	48	211	600	916	2843
2021-04-01	56	48	199	616	919	2605
2021-04-02	68	54	174	613	909	2754
2021-04-03	53	45	205	666	969	2772
2021-04-04	63	39	210	593	905	2467
2021-04-05	32	71	87	341	531	1571
2021-04-06	55	78	274	731	1138	2666
2021-04-07	93	81	328	879	1381	3448
2021-04-08	83	88	311	957	1439	3496
2021-04-09	96	96	312	927	1431	3488
2021-04-10	84	82	350	991	1507	3765
2021-04-11	81	66	228	827	1202	2836
2021-04-12	42	49	157	602	850	2104
2021-04-13	61	62	390	1099	1612	3452
2021-04-14	125	94	505	1130	1854	4307
2021-04-15	106	81	492	1208	1887	4569
2021-04-16	100	87	510	1206	1903	4524
2021-04-17	91	91	537	1161	1880	4793
2021-04-18	116	79	401	1219	1815	4084
2021-04-19	109	85	292	719	1205	2918
2021-04-20	120	80	427	1153	1780	4335
2021-04-21	128	112	563	1241	2044	5286
2021-04-22	148	125	543	1167	1983	5492
2021-04-23	129	91	564	1161	1945	5104
2021-04-24	174	104	629	1097	2004	5595
2021-04-25	149	90	472	1050	1761	4599
2021-04-26	119	56	309	922	1406	3314
2021-04-27	112	74	502	1230	1918	4961
2021-04-28	140	104	598	1260	2102	5790
2021-04-29	135	86	532	1171	1924	5906
2021-04-30	126	79	333	1041	1579	4684
2021-05-01	158	94	539	1260	2051	5983
2021-05-02	164	98	535	1055	1852	5890
2021-05-03	121	70	340	845	1376	4464
2021-05-04	113	61	332	884	1390	4190
2021-05-05	93	77	327	668	1165	4060
2021-05-06	130	70	280	746	1226	4370
2021-05-07	146	98	493	1003	1740	6050
2021-05-08	120	86	567	1018	1791	7238
2021-05-09	159	92	364	872	1487	6484
2021-05-10	95	67	271	668	1101	4940
2021-05-11	115	70	376	974	1535	6235
2021-05-12	148	69	381	849	1447	7051
2021-05-13	156	69	359	760	1344	6873
2021-05-14	165	69	314	575	1123	6262
2021-05-15	139	83	298	785	1305	6417
2021-05-16	140	66	266	620	1092	5256
2021-05-17	103	39	120	381	643	3677
2021-05-18	106	58	249	508	921	5224
2021-05-19	134	71	242	477	924	5791
2021-05-20	127	39	207	500	873	5712
2021-05-21	109	31	161	415	716	5245
2021-05-22	96	39	227	406	768	5035
2021-05-23	60	23	110	274	467	4039
2021-05-24	38	10	86	216	350	2711
2021-05-25	61	28	139	327	555	3892
2021-05-26	81	29	140	331	581	4533
2021-05-27	52	26	162	309	549	4132
2021-05-28	42	19	94	290	445	3703
2021-05-29	45	18	95	216	374	3593
2021-05-30	69	15	100	197	381	2874
2021-05-31	23	15	29	98	165	1791
2021-06-01	32	23	112	201	368	2639
2021-06-02	62	19	104	213	398	3034
2021-06-03	46	20	70	226	362	2831
2021-06-04	44	28	75	189	336	2592
2021-06-05	49	18	81	174	322	2650
2021-06-06	46	9	58	145	258	2020
2021-06-07	10	6	22	72	110	1280
2021-06-08	44	11	68	190	313	1881
2021-06-09	64	11	63	153	291	2238
2021-06-10	41	5	50	148	244	2042
2021-06-11	29	15	45	134	223	1934
2021-06-12	35	10	38	126	209	1940
2021-06-13	23	9	23	96	151	1382
2021-06-14	8	3	20	57	88	933
2021-06-15	18	18	44	110	190	1417
2021-06-16	22	9	34	108	173	1707
2021-06-17	17	13	38	95	163	1550
2021-06-18	18	14	36	79	147	1620
2021-06-19	16	10	18	111	155	1518
2021-06-20	16	12	19	106	153	1306
2021-06-21	1	5	14	42	62	868
2021-06-22	12	23	27	107	169	1435
2021-06-23	21	20	22	125	188	1780
2021-06-24	10	18	16	116	160	1674
2021-06-25	10	17	20	120	167	1710
2021-06-26	20	20	32	88	160	1631
2021-06-27	14	18	16	96	144	1282
2021-06-28	6	12	4	40	62	1001
2021-06-29	15	23	25	101	164	1380
2021-06-30	26	20	28	108	182	1820
2021-07-01	14	7	32	108	161	1754
2021-07-02	13	17	32	123	185	1775
2021-07-03	19	11	22	148	200	1878
2021-07-04	18	5	27	88	138	1485
2021-07-05	6	3	13	77	99	1028
2021-07-06	20	11	33	136	200	1668
2021-07-07	24	9	36	151	220	2189
2021-07-08	19	13	50	125	207	2246
2021-07-09	33	20	38	143	234	2276
2021-07-10	24	22	45	200	291	2458
2021-07-11	27	9	44	166	246	2030
2021-07-12	20	9	17	104	150	1505
2021-07-13	18	22	80	225	345	2384
2021-07-14	46	22	77	349	494	3192
2021-07-15	32	16	77	324	449	3418
2021-07-16	38	20	81	254	393	3433
2021-07-17	52	18	122	380	572	3886
2021-07-18	51	19	75	262	407	3101
2021-07-19	29	18	39	224	310	2328
2021-07-20	39	26	129	313	507	3759
2021-07-21	80	38	120	491	729	4949
2021-07-22	70	30	149	461	710	5398
2021-07-23	53	13	61	379	506	4234
2021-07-24	34	14	71	283	402	3594
2021-07-25	80	19	138	471	708	5039
2021-07-26	76	23	75	374	548	4709
2021-07-27	96	45	260	741	1142	7670
2021-07-28	175	50	253	798	1276	9626
2021-07-29	163	58	280	932	1433	10751
2021-07-30	167	54	265	882	1368	10828
2021-07-31	199	59	329	1040	1627	12423
2021-08-01	166	77	316	890	1449	10248
2021-08-02	120	35	165	448	768	8477
2021-08-03	189	76	441	1078	1784	12100
2021-08-04	277	89	421	1224	2011	14310
2021-08-05	273	90	459	1085	1907	15314
2021-08-06	289	101	474	1310	2174	15806
2021-08-07	270	97	500	1123	1990	15831
2021-08-08	332	88	449	1164	2033	14539
2021-08-09	271	58	275	995	1599	12150
2021-08-10	107	60	228	697	1092	10731
2021-08-11	341	138	608	1489	2576	16025
2021-08-12	372	114	728	1654	2868	19034
2021-08-13	450	134	679	1561	2824	20496
2021-08-14	378	103	628	1828	2937	20300
2021-08-15	413	120	517	1764	2814	17884
2021-08-16	321	91	402	964	1778	15007
2021-08-17	419	133	852	1856	3260	20102
2021-08-18	421	162	1088	2296	3967	24095
2021-08-19	406	173	1076	2443	4098	25339
2021-08-20	546	190	903	2585	4224	25992
2021-08-21	544	188	1024	2556	4312	25660
2021-08-22	541	194	1038	2221	3994	22344
2021-08-23	367	147	538	1557	2609	16924
2021-08-24	587	223	1078	2368	4256	21665
2021-08-25	528	184	1085	2807	4604	24408
2021-08-26	601	205	1006	2829	4641	25037
2021-08-27	523	192	1059	2814	4588	24317
2021-08-28	538	222	1048	2641	4449	22859
2021-08-29	466	210	914	2389	3979	19336
2021-08-30	335	161	433	1604	2533	13672
2021-08-31	439	196	1024	2346	4005	17716
2021-09-01	529	216	1017	3004	4766	20028
2021-09-02	476	193	953	2501	4123	18215
2021-09-03	372	169	869	2303	3713	16712
